# Supplementary material for: Efficacy of Liver-Directed Combined Radiotherapy in Locally Advanced Hepatocellular Carcinoma with Portal Vein Tumor Thrombosis
Source: Cancers (Basel). 2023 Jun 13;15(12):3164. doi: 10.3390/cancers15123164 (PMC10296128; doi:10.3390/cancers15123164)
Supplement: Supplementary file 1 [file cancers-15-03164-s001.zip]

Archive with 4 entries (2 files):
- cancers-2452888-supplementary/
- cancers-2452888-supplementary/Supplementary Files/
- cancers-2452888-supplementary/Supplementary Files/Supplementary figures.pptx
- cancers-2452888-supplementary/Supplementary Files/Supplementary Table.pdf
